# Supplementary material for: Millennial-scale microbiome analysis reveals ancient antimicrobial resistance conserved despite modern selection pressures
Source: Environ Microbiome. 2024 Dec 18;19:110. doi: 10.1186/s40793-024-00652-8 (PMC11657988; doi:10.1186/s40793-024-00652-8)
Supplement: Supplementary file 2 — Supplementary Material 2 [file 40793_2024_652_MOESM2_ESM.xlsx]

## Sheet: PRJEB47746
	No. of contigs	Antibiotic inactivation	Antibiotic efflux	Antibiotic target protection/alteration/replacement	Total antibiotic resistance genes	5s,16s,23s	SSU normalized ARG	AMR genes per contigs	Age	Simpson_1 -D	Shannon_H	Eveness	Berger-Parker
ERR6857195	249183	132	238	244	614	514	1.19455	0.00246405	35000	0.635	3.548	0.005088	0.6038
ERR6862847	1799551	1312	2713	1877	5902	922	6.4013	0.00327971	49000	0.5287	3.012	0.002176	0.6863
ERR6862848	555737	1316	515	651	2482	1056	2.35038	0.00446614	28000	0.2655	1.563	0.0005587	0.857
ERR6862849	1418084	999	2235	1703	4937	1000	4.937	0.00348146	48500	0.5441	3.065	0.002329	0.675
ERR6862850	561816	224	421	455	1100	809	1.3597	0.00195794	45000	0.3383	1.864	0.0007789	0.8134
ERR6862851	1556942	604	1408	1196	3208	987	3.25025	0.00206045	40000	0.5486	3.137	0.002479	0.617
ERR6862852	1451746	1035	1959	1592	4586	1020	4.49608	0.00315895	36000	0.5008	2.854	0.001922	0.7064
ERR6862854	743153	406	841	775	2022	1026	1.97076	0.00272084	42000	0.4204	2.3	0.00116	0.7611
ERR6862844	2008357	669	860	1057	2586	1126	2.29663	0.00128762	Present	0.5239	2.946	0.002035	0.6897
ERR6862845	1753930	641	641	726	2008	1320	1.52121	0.00114486	Present	0.4399	2.487	0.001267	0.7483
ERR6862853	2067643	178	296	549	1023	347	2.94813	0.000494766	53	0.1093	0.6309	0.0002168	0.9438
Total	8336212	6028	10330	8493	24851	9613		0.00298109
	relative composition	0.242566	0.415677	0.341757		MEAN	3.245		MEAN	0.441318
						STDEV	1.87362		STDEV	0.151585
						SEM	0.564916
						MEAN	2.25532
						STDEV	0.714353
						SEM	0.215386

## Sheet: PRJNA266334
Run accession no.	No. of contigs	Antibiotic inactivation	Antibiotic efflux	Antibiotic target protection/alteration/replacement	Total antibiotic resistance genes	AMR genes per contigs	Age
SRR1653578	16	0	0	0	0	0
SRR1653579	60	0	0	0	0	0
	76					0

## Sheet: PRJNA680161
Run accession no.	No. of contigs	Antibiotic inactivation	Antibiotic efflux	Antibiotic target protection/alteration/replacement	Total antibiotic resistance genes	5s,16s,23s	SSU normalized ARG	AMR genes per contigs	Age	Simpson_1 -D	Shannon_H	Eveness	Berger-Parker
SRR13106729	100281	19	33	83	135	192	0.703125	0.00134622		0.2925	1.606	0.00113	0.8411
SRR13106731	60287	16	35	105	156	139	1.1223	0.00258762		0.7421	3.934	0.01094	0.5024
SRR13106733	51015	12	36	101	149	141	1.05674	0.00292071		0.5414	2.828	0.004662	0.6768
SRR13106735	99246	28	33	56	117	188	0.62234	0.00117889		0.4964	2.747	0.003432	0.7107
SRR13106737	46929	10	16	49	75	113	0.663717	0.00159816		0.1722	0.9269	0.001105	0.9098
SRR13106739	120849	39	40	57	136	181	0.751381	0.00112537		0.4934	2.777	0.003255	0.7116
	478607	124	193	451	768	954		0.00160466
	Relative composition	0.161458	0.251302	0.58724		MEAN	0.819934			0.456333
						STDEV	0.214146			0.199725
						SEM	0.0645676

## Sheet: PRJNA601698
Run accession no.	No. of contigs	Antibiotic inactivation	Antibiotic efflux	Antibiotic target protection/alteration/replacement	Total antibiotic resistance genes	5s,16s,23s	SSU normalized ARG	AMR genes per contigs	Age	Simpson_1 -D	Shannon_H	Eveness	Berger-Parker
SRR10907111	212387	47	65	129	241	361	0.66759	0.00113472		0.4724	2.703	0.00231	0.7263
SRR10907112	116861	26	53	64	143	216	0.662037	0.00122368		0.5278	2.993	0.003791	0.687
SRR10907113	109965	21	41	94	156	224	0.696429	0.00141863		0.2516	1.304	0.0008684	0.865
SRR10907114	93621	18	32	66	116	186	0.623656	0.00123904		0.4423	2.471	0.002588	0.7467
SRR10907115	23465	5	9	21	35	96	0.364583	0.00149158		0.5669	2.842	0.007212	0.6565
SRR10907116	19823	8	9	24	41	76	0.539474	0.0020683		0.642	3.402	0.01365	0.5978
SRR10907117	26187	9	9	20	38	77	0.493506	0.0014511		0.5965	3.181	0.00952	0.6349
SRR10907118	19077	56	80	46	182	43	4.23256	0.00954028		0.9478	4.233	0.05718	0.1568
SRR10907121	22420	65	86	63	214	77	2.77922	0.00954505		0.9008	3.96	0.03737	0.2877
	643806	255	384	527	1166	1356		0.0018111
	Relative composition	0.218696	0.329331	0.451973		MEAN	1.22878			0.594233
						STDEV	1.34512			0.21845
						SEM	0.40557

## Sheet: PRJNA350710
Run accession no.	No. of contigs	Antibiotic inactivation	Antibiotic efflux	Antibiotic target protection/alteration/replacement	Total antibiotic resistance genes	5s, 16s, 23s	SSU normalized ARG	AMR genes per contigs	Age	Simpson_1 -D	Shannon_H	Eveness	Berger-Parker
SRR5050719	44659	11	23	34	68	134	0.507463	0.00152265		0.5946	3.227	0.006922	0.6364
SRR5050739	47948	14	16	24	54	87	0.62069	0.00112622		0.6318	3.408	0.008507	0.6063
SRR5050740	41414	10	29	23	62	138	0.449275	0.00149708		0.5698	3.009	0.005974	0.6554
SRR5050770	1913	0	1	0	1	31	0.0322581	0.000522739		0.7726	3.437	0.0715	0.4742
SRR5050771	104614	42	80	89	211	141	1.49645	0.00201694		0.5693	3.123	0.004759	0.6559
SRR5050788	3351	2	1	2	5	29	0.172414	0.00149209		0.64	2.998	0.02896	0.5996
SRR5050789	9050	0	6	2	8	49	0.163265	0.000883978		0.6201	2.755	0.01316	0.6121
SRR5050797	93207	52	60	116	228	154	1.48052	0.00244617		0.5895	3.192	0.005445	0.6403
SRR5050798	45405	21	30	33	84	100	0.84	0.00185002		0.6358	3.172	0.006955	0.6018
SRR5050799	11404	2	6	13	21	62	0.33871	0.00184146		0.6771	2.652	0.01202	0.5518
SRR5050800	4512	1	2	0	3	56	0.0535714	0.000664894		0.6401	2.963	0.02462	0.5988
SRR5050802	94213	37	48	57	142	154	0.922078	0.00150722		0.6224	3.334	0.005742	0.6137
Total	501690	192	302	393	887	1135		0.00176802
	Relative composition	0.21646	0.340474	0.443067		MEAN	0.589725			0.630258
						STDEV	0.507532			0.0548957
		192	302	393		SEM	0.153027

## Sheet: PRJNA438924
Run accession no.	No. of contigs	Antibiotic inactivation	Antibiotic efflux	Antibiotic target protection/alteration/replacement	Total antibiotic resistance genes	5s, 16s, 23s	SSU normalized ARG	AMR genes per contigs	Age	Simpson_1 -D	Shannon_H	Eveness	Berger-Parker
SRR6868918	64422	40	100	52	192	95	2.02105	0.00298035		0.5454	2.877	0.004846	0.6738
SRR6868919	168333	169	369	321	859	183	4.69399	0.00510298		0.682	3.706	0.007963	0.563
SRR6868920	173255	128	292	222	642	211	3.04265	0.00370552		0.5024	2.79	0.003032	0.7052
SRR6868921	255365	209	500	350	1059	351	3.01709	0.00414701		0.5529	3.105	0.003579	0.6684
SRR6868922	308595	160	300	309	769	467	1.64668	0.00249194		0.4074	2.334	0.001526	0.7697
SRR6868923	229898	119	252	248	619	401	1.54364	0.0026925		0.3961	2.273	0.001518	0.7771
	1199868	825	1813	1502	4140	1708		0.00345038
	Relative composition	0.199275	0.437923	0.362802		MEAN	2.66085			0.514367
						STDEV	1.191			0.105944
						SEM	0.359099

## Sheet: PRJNA596250
Run accession no.	No. of contigs	Antibiotic inactivation	Antibiotic efflux	Antibiotic target protection/alteration/replacement	Total antibiotic resistance genes	5s, 16s, 23s	SSU normalized ARG	AMR genes per contigs	Age	Simpson_1 -D	Shannon_H	Eveness	Berger-Parker
SRR13615821	2561	0	0	2	2	19	0.105263	0.000780945		0.7356	2.534	0.04347	0.4745
SRR13615823	7675	0	1	2	3	33	0.0909091	0.000390879		0.1938	0.8865	0.004502	0.8978
SRR13615824	29873	2	3	14	19	74	0.256757	0.000636026		0.1665	0.8733	0.001438	0.9129
SRR13615825	18307	1	5	7	13	45	0.288889	0.000710111		0.1991	1.012	0.00211	0.8949
SRR13615826	30542	4	4	17	25	84	0.297619	0.000818545		0.1838	0.9172	0.001574	0.9033
SRR13615827	1056	0	0	3	3	18	0.166667	0.00284091		0.5915	1.753	0.04472	0.6053
	90014	7	13	45	65	273		0.00072211
	Relative composition	0.107692	0.2	0.692308		MEAN	0.201017			0.34505
						STDEV	0.0923394			0.251128
						SEM	0.0278414

## Sheet: PRJNA505516
Run accession no.	No. of contigs	Antibiotic inactivation	Antibiotic efflux	Antibiotic target protection/alteration/replacement	Total antibiotic resistance genes	5s, 16s, 23s	SSU normalized ARG	AMR genes per contigs	Age	Simpson_1 -D	Shannon_H	Eveness	Berger-Parker
SRR8188252	589	0	0	0	0	13	0	0		0.3262	0.9817	0.04602	0.8179
SRR8188253	272462	56	96	142	294	424	0.693396	0.00107905		0.3464	1.975	0.001104	0.8084
SRR8188254	167361	33	49	74	156	260	0.6	0.000932117		0.3015	1.709	0.001	0.8357
	440412	89	145	216	450			0.00102177
	Relative composition	0.197778	0.322222	0.48		MEAN	0.431132			0.3247
						STDEV	0.37628			0.0224876
						SEM	0.113453

## Sheet: PRJDB5557
Run accession no.	No. of contigs	Antibiotic inactivation	Antibiotic efflux	Antibiotic target protection/alteration/replacement	Total antibiotic resistance genes	5s, 16s, 23s	SSU normalized ARG	AMR genes per contigs	Age
DRR088405	575	3	1	2	6	0	0	0.0104348
DRR088404	42213	32	45	58	135	60	2.25	0.00319807
	42788	35	46	60	141			0.00329532
	Relative composition	0.248227	0.326241	0.425532		MEAN	1.125
						STDEV	1.59099
		35	46	60		SEM	0.479702

## Sheet: PRJNA343018
Run accession no.	No. of contigs	Antibiotic inactivation	Antibiotic efflux	Antibiotic target protection/alteration/replacement	Total antibiotic resistance genes	5s, 16s, 23s	SSU normalized ARG	AMR genes per contigs	Age	Simpson_1 -D	Shannon_H	Eveness	Berger-Parker
SRR4242550	86541	15	28	55	98	156	0.628205	0.00113241		0.4389	2.081	0.001992	0.7483
SRR4242551	845561	150	215	283	648	311	2.0836	0.000766355		0.4427	2.471	0.001538	0.7464
SRR42425490	407206	51	82	143	276	278	0.992806	0.00067779		0.3848	1.995	0.001009	0.8072
	1339308	216	325	481	1022	745		0.000763081
	Relative composition	0.21135	0.318004	0.470646		MEAN	1.23487			0.422133
						STDEV	0.757292			0.0323874
		216	325	481		SEM	0.228332

[truncated: 5 more sheets: POS_PRJNA718480, POS_PRJNA606662, POS_pristine_MASE, AgeVSAbundance, DiversityVsAbundance]
