# Supplementary material for: Millennial-scale microbiome analysis reveals ancient antimicrobial resistance conserved despite modern selection pressures
Source: Environ Microbiome. 2024 Dec 18;19:110. doi: 10.1186/s40793-024-00652-8 (PMC11657988; doi:10.1186/s40793-024-00652-8)
Supplement: Supplementary file 3 — Supplementary Material 3 [file 40793_2024_652_MOESM3_ESM.xlsx]

## Sheet: Sheet1
Project acc. No	PRJEB47746	Age	Project acc. No	PRJNA266334	Age	Project acc. No	PRJNA343018	Age	Project acc. No	PRJNA350710	Age	Project acc. No	PRJNA505516	Age	Project acc. No	PRJNA596250	Indhuja	Project acc. No	PRJNA601698		Project acc. No	PRJNA680161		Project acc. No	PRJNA438924		Project acc. No	PRJDB5557
Data volume	1071 GBps		Data volume	400 MBps		Data volume	102 GBps		Data volume	264 GBps		Data volume	66 GBps		Data volume	12 GBps		Data volume	170 GBps		Data volume	416 GBps		Data volume	113 GBps		Data volume	11 GBps
Source article	https://doi.org/10.1093/femsml/uqac003		Source article	https://doi.org/10.1128%2FgenomeA.01380-14		Source article	https://doi.org/10.1128/mra.01010-19		Source article	10.1038/ismej.2017.93		Source article	10.1128/AEM.00560-19		Source article	10.1128/AEM.00972-21		Source article	10.1186/s40793-023-00487-9		Source article	10.1186/s40168-021-01057-2		Source article	10.1177/09596836221101249		Source article	10.1038/s41437-017-0040-3
Original study objective			Original study objective	Global warming-induced Arctic permafrost melting poses the risk of re-emergence of ancient viable microorganisms, some surviving for up to half a million years, prompting the need for better understanding of microbial communities in this environment.		Original study objective	Metagenomic analysis from Yedoma deposits.		Original study objective	Examining the Impact of Age and Environmental Stressors on Microbial Community Adaptations in Ancient Permafrost Through Metagenomic and 16S rRNA Gene Sequencing		Original study objective	Investigating the Long-Term Survivability, Evolution, and Metabolic Activity of Microbial Communities in Ancient Permafrost Using Aspartic Acid Racemization and Metagenomics		Original study objective	To assess the metabolic activity and adaptations of permafrost microbes in ancient soil, utilizing metagenomics to elucidate their genetic traits and functional capabilities, with implications for understanding their responses to changing environmental conditions.		Original study objective	This study aims to characterize the microbial community composition and potential metabolic adaptations in the permafrost of northeastern Siberia, spanning contrasting depths, ages, and salinities, to gain insights into the biodiversity changes with permafrost age and identify functional traits related to fermentation and nitrate utilization, contributing to our understanding of microbial respons…		Original study objective	The goal of this study is to use DNA repair protocols and high throughput sequencing to reconstruct metagenome-assembled genomes (MAGs) from ancient permafrost, distinguishing between past and present microbial populations, and uncovering adaptive strategies and survival mechanisms of microorganisms in cryogenic environments over geological time.		Original study objective	This study aims to investigate the temporal shifts in soil microbial communities over an 8000-year period in interior Alaska's boreal ecosystems, providing insights into the response of the soil microbiome to climate changes and its impact on nutrient cycling and vegetation succession.		Original study objective	This study aims to estimate cyanobacterial microevolutionary dynamics and mutation rates using ancient DNA from ice core samples dating back to approximately 12,500 years before present, enhancing our understanding of their historical responses to climatic changes.
Age of samples			Age of samples	32000		Age of samples	60000		Age of samples	19,000 - 33,000		Age of samples	10-1,100 kyr		Age of samples	20kyr - 1000 kyr		Age of samples	10 kyr - 1100 kyr		Age of samples	26,000 to 120,000		Age of samples	7000 yrs		Age of samples	8000-12500
Run acc.	ERR6862844		Run acc.	SRR1653578	30696	Run acc.	SRR4242551	60000	Run acc.	SRR5050800	33000	Run acc.	SRR8188252	1-1.1 Ma	Run acc.	SRR13615821		Run acc.	SRR10907111		Run acc.	SRR14373431		Run acc.	SRR6868918		Run acc.	DRR088405
	ERR6862845			SRR1653579	32000		SRR4242550	34300		SRR5050802	33000		SRR8188253	0.01 Ma		SRR13615822			SRR10907112			SRR14373432			SRR6868919			DRR088404
	ERR6862846						SRR4242549	60000		SRR5050799	33000		SRR8188254	0.01 Ma		SRR13615823			SRR10907113			SRR14373433			SRR6868920
	ERR6862847									SRR5050798	33000		SRR8188255	0.89 Ma		SRR13615824			SRR10907114			SRR13106729			SRR6868921
	ERR6862848									SRR5050797	27000		SRR8188256	0.89 Ma		SRR13615825			SRR10907115			SRR13106731			SRR6868922
	ERR6862849									SRR5050789	27000					SRR13615826			SRR10907116			SRR13106733			SRR6868923
	ERR6862850									SRR5050788	27000					SRR13615827			SRR10907117			SRR13106735
	ERR6862851									SRR5050771	27000								SRR10907118			SRR13106737
	ERR6862852									SRR5050770	19000								SRR10907121			SRR13106739
	ERR6862853	53								SRR5050740	19000
	ERR6862854	42000								SRR5050739	19000
	ERR6857195	35000								SRR5050719	19000
Age determination	Radio carbon dating			Radio carbon dating			Radio carbon dating			Radio carbon dating			No information of Radiocarbon dating						No information on Radiocarbon dating			No information on Radiocarbon dating			No information of Radiocarbon dating			Radiocarbon dating
Location(s)	Kamchatka		Location(s)	Kolyma-Indigirka Lowland		Location(s)	Omolon, Gydan, Bykovsky		Location(s)	Fox, Alaska		Location(s)	Kolyma-Indgirka lowland close to alazeya river		Location(s)	Kolyma-Indgirka in Yedoma geological suite & Olyor suite		Location(s)	Kolyma-Indgirka Lowland-Alazeya river & Cape Chukochya		Location(s)	Chokochya & Kon'kovaya		Location(s)	Alaska		Location(s)	Grigoriev glacier, Tien Shan, Kyrgyztan
										64.951°N, −147.621°W
Clean sampling methodology	Dry drilling without drilling fluid, core segments extracted using air pressure only to prevent contamination. Dna isolation in clean room setup. inner part of the cores only. BSL2 lab.		Clean sampling methodology	Drilling without drilling mud. Core cleaned with 95% ethanol.		Clean sampling methodology	Drilling without drilling fluid. Peripheral core layer was removed using streile knife.		Clean sampling methodology	Sampled with power drill, with no information on drilling fluid.		Clean sampling methodology	Drilling without drilling fluid. Surface cleaned with sterile knife. Asp racemisation and LIVE/DEAD staining by Syto9.		Clean sampling methodology	Drilling without drilling fluid. Surface cleaned with sterile knife. Asp racemisation and LIVE/DEAD staining by Syto9.		Clean sampling methodology	Drilling without drilling fluid. Surface cleaned with sterile knife.		Clean sampling methodology	Drilling without drilling fluid. Surface cleaned with sterile knife.		Clean sampling methodology	Sampled with power drill, with no information on drilling fluid.		Clean sampling methodology	Sampled with power drill, with no information on drilling fluid. Outer layer was coated with control organism and scrapped off with sterile knife. DNA isolation was done in ancient DNA clean room setup.
Controls	3 contemporary sample		Controls	No experimental control samples were taken		Controls	No experimental control samples were taken		Controls	No information on control samples. Live dead cells were assesed by DNA staining.		Controls	Two experimental samples were available.		Controls	Two experimental samples were available.		Controls	No information on experimental controls.		Controls	No information on experimental controls.		Controls	No information on experimental controls.		Controls	No DNA specific to the control culture was identified in the exracted DNA.
Narrative link	https://narrative.kbase.us/narrative/167494			https://narrative.kbase.us/narrative/ws.197876.obj.1						https://narrative.kbase.us/narrative/167246			https://narrative.kbase.us/narrative/ws.197872.obj.1			https://narrative.kbase.us/narrative/ws.197875.obj.1			https://narrative.kbase.us/narrative/166990			https://narrative.kbase.us/narrative/166985			https://narrative.kbase.us/narrative/ws.197883.obj.1			https://narrative.kbase.us/narrative/ws.197878.obj.1
